# Supplementary material for: Associations between Non-Essential Trace Elements in Women’s Biofluids and IVF Outcomes in Euploid Single-Embryo Transfer Cycles
Source: J Xenobiot. 2024 Aug 8;14(3):1093–108. doi: 10.3390/jox14030062 (PMC11348048; doi:10.3390/jox14030062)
Supplement: Supplementary file 1 [file jox-14-00062-s001.zip]

Archive with 5 entries (5 files):
- Fig S1 - Correlations metabolite NonEssential.TIF
- Fig S2 - Correlations matrix NonEssential.TIF
- Table S1 - Lineales Full Ovarian Non-Essential IVI 2024 Cut.xlsx
- Table S2 - Lineales Full Embryological Non-Essential IVI 2024 cut.xlsx
- Table S3 - OR Full Clinical Non-Essential IVI 2024 cut.xlsx
