# Supplementary material for: Associations between Non-Essential Trace Elements in Women’s Biofluids and IVF Outcomes in Euploid Single-Embryo Transfer Cycles
Source: J Xenobiot. 2024 Aug 8;14(3):1093–108. doi: 10.3390/jox14030062 (PMC11348048; doi:10.3390/jox14030062)
Supplement: Supplementary file 1 [file jox-14-00062-s001.zip › Table S1 - Lineales Full Ovarian Non-Essential IVI 2024 Cut.xlsx]

## Sheet: Hoja1
Table S1. Mean differences (95% confidence interval) in ovarian response-related outcomes by non-essential trace element concentrations
	Trigger day E2 levels		Oocyte yield		Relative proportion of mature oocytes
	p20 vs p80 (95%CI)	p	p20 vs. p80 (95%CI)	p	p20 vs. p80 (95%CI)	p
Follicular Fluid
Mercury (Hg)	0.91 (0.71, 1.17)	0.468	0.77 (0.64, 0.94)	0.01	0.82 (0.68, 0.98)	0.033
Barium (Ba)	1.01 (0.70, 1.47)	0.947	0.84 (0.58, 1.21)	0.332	0.88 (0.62, 1.26)	0.485
Strontium (Sr)	0.91 (0.69, 1.20)	0.492	0.84 (0.65, 1.07)	0.15	0.80 (0.64, 0.99)	0.037
Rubidium (Rb)	0.98 (0.72, 1.33)	0.886	0.99 (0.73, 1.34)	0.941	0.90 (0.67, 1.21)	0.487
Titanium (Ti)	1.09 (0.75, 1.60)	0.643	0.95 (0.65, 1.41)	0.806	0.97 (0.67, 1.41)	0.875
Whole Blood
Mercury (Hg)	0.78 (0.57, 1.06)	0.109	0.77 (0.56, 1.06)	0.107	0.83 (0.60, 1.14)	0.246
Lead (Pb)	1.03 (0.81, 1.31)	0.811	1.00 (0.77, 1.29)	0.987	0.97 (0.74, 1.27)	0.831
Arsenic (As)	0.86 (0.58, 1.27)	0.43	0.68 (0.45, 1.03)	0.071	0.82 (0.54, 1.25)	0.352
Barium (Ba)	0.92 (0.67, 1.27)	0.605	0.76 (0.55, 1.04)	0.088	0.84 (0.60, 1.16)	0.282
Strontium (Sr)	0.98 (0.77, 1.25)	0.86	0.94 (0.73, 1.20)	0.6	0.82 (0.65, 1.03)	0.085
Rubidium (Rb)	0.85 (0.64, 1.13)	0.255	0.96 (0.71, 1.30)	0.798	0.97 (0.73, 1.31)	0.851
Cesium (Cs)	0.87 (0.74, 1.02)	0.078	0.92 (0.76, 1.11)	0.379	0.96 (0.80, 1.15)	0.643
Titanium (Ti)	1.00 (0.77, 1.29)	0.986	0.98 (0.74, 1.28)	0.864	0.91 (0.68, 1.21)	0.503
Urine (VOR)
Mercury (Hg)	1.09 (0.78, 1.51)	0.612	0.90 (0.63, 1.29)	0.551	0.83 (0.57, 1.21)	0.335
Lead (Pb)	0.96 (0.74, 1.24)	0.736	0.87 (0.65, 1.18)	0.374	0.89 (0.65, 1.23)	0.469
Arsenic (As)	1.04 (0.77, 1.42)	0.779	0.79 (0.57, 1.09)	0.148	0.78 (0.56, 1.08)	0.127
Barium (Ba)	0.96 (0.72, 1.29)	0.785	0.89 (0.64, 1.22)	0.454	0.84 (0.61, 1.17)	0.306
Strontium (Sr)	0.91 (0.68, 1.23)	0.538	0.86 (0.63, 1.19)	0.351	0.89 (0.64, 1.25)	0.502
Rubidium (Rb)	1.16 (0.84, 1.61)	0.362	1.23 (0.86, 1.77)	0.257	1.16 (0.80, 1.67)	0.422
Cesium (Cs)	0.91 (0.72, 1.16)	0.444	0.92 (0.71, 1.21)	0.556	0.93 (0.71, 1.22)	0.585
Tin (Sn)	1.03 (0.77, 1.36)	0.851	0.93 (0.68, 1.27)	0.631	0.93 (0.69, 1.25)	0.617
Nickel (Ni)	1.04 (0.81, 1.33)	0.762	1.12 (0.86, 1.46)	0.412	1.04 (0.80, 1.36)	0.739
Cobalt (Co)	0.90 (0.65, 1.24)	0.508	0.92 (0.64, 1.32)	0.642	0.95 (0.66, 1.39)	0.803
Urine (ET)
Mercury (Hg)	0.86 (0.61, 1.21)	0.379	0.90 (0.61, 1.32)	0.58	0.93 (0.66, 1.32)	0.673
Arsenic (As)	0.82 (0.44, 1.51)	0.508	0.95 (0.48, 1.86)	0.868	0.90 (0.46, 1.73)	0.734
Barium (Ba)	0.80 (0.51, 1.25)	0.308	1.15 (0.70, 1.89)	0.567	1.44 (0.95, 2.18)	0.085
Strontium (Sr)	0.73 (0.53, 0.98)	0.04	0.79 (0.57, 1.08)	0.137	0.85 (0.62, 1.16)	0.291
Rubidium (Rb)	0.76 (0.48, 1.21)	0.238	0.86 (0.51, 1.45)	0.558	0.91 (0.56, 1.48)	0.702
Cesium (Cs)	0.68 (0.47, 0.96)	0.031	0.66 (0.41, 1.06)	0.085	0.77 (0.46, 1.29)	0.304
Tin (Sn)	1.03 (0.71, 1.49)	0.889	0.97 (0.64, 1.46)	0.866	1.02 (0.71, 1.47)	0.9
Nickel (Ni)	0.71 (0.43, 1.18)	0.179	0.63 (0.36, 1.12)	0.111	0.66 (0.38, 1.13)	0.126
Cobalt (Co)	1.01 (0.55, 1.83)	0.98	1.00 (0.52, 1.90)	0.993	0.97 (0.52, 1.81)	0.916
ET, embryo transfer; VOR, vaginal oocyte retrieval.
The mean differences (95% CI) are presented for trigger day estradiol (E2) levels, the total number of retrieved oocytes and the relative proportion of mature (MII) oocytes, across the non-essential trace elements quantified in each biofluid.
Data was adjusted for age (continuous), and BMI (continuous).
The percentile 20 (p20) and 80 (p80) of the non-essential trace element distributions are presented in Table 2.
