# Supplementary material for: Associations between Non-Essential Trace Elements in Women’s Biofluids and IVF Outcomes in Euploid Single-Embryo Transfer Cycles
Source: J Xenobiot. 2024 Aug 8;14(3):1093–108. doi: 10.3390/jox14030062 (PMC11348048; doi:10.3390/jox14030062)
Supplement: Supplementary file 1 [file jox-14-00062-s001.zip › Table S2 - Lineales Full Embryological Non-Essential IVI 2024 cut.xlsx]

## Sheet: Hoja1
Table S2. Mean differences (95% confidence interval) in the preimplantation IVF outcomes by non-essential trace element concentrations
	Relative proportion of fertilized oocytes		Relative proportion of blastocysts		Relative proportion of euploid embryos
	p20 vs. p80 (95%CI)	p	p20 vs. p80 (95%CI)	p	p20 vs. p80 (95%CI)	p
Follicular Fluid
Mercury (Hg)	0.78 (0.63, 0.96)	0.022	0.68 (0.52, 0.90)	0.008	0.75 (0.55, 1.04)	0.083
Barium (Ba)	0.88 (0.59, 1.31)	0.519	1.10 (0.62, 1.95)	0.738	1.18 (0.66, 2.14)	0.562
Strontium (Sr)	0.76 (0.61, 0.93)	0.011	0.68 (0.50, 0.92)	0.015	0.65 (0.47, 0.88)	0.008
Rubidium (Rb)	0.90 (0.65, 1.26)	0.538	0.73 (0.45, 1.20)	0.208	0.75 (0.45, 1.26)	0.265
Titanium (Ti)	1.13 (0.77, 1.66)	0.532	1.17 (0.67, 2.04)	0.563	1.18 (0.57, 2.43)	0.648
Whole Blood
Mercury (Hg)	0.77 (0.55, 1.07)	0.115	0.63 (0.41, 0.96)	0.034	0.66 (0.39, 1.13)	0.124
Lead (Pb)	0.84 (0.65, 1.10)	0.205	0.86 (0.59, 1.26)	0.428	0.83 (0.53, 1.30)	0.406
Arsenic (As)	0.80 (0.51, 1.25)	0.311	0.69 (0.36, 1.32)	0.254	0.67 (0.31, 1.43)	0.29
Barium (Ba)	0.83 (0.58, 1.20)	0.316	0.87 (0.53, 1.42)	0.56	0.99 (0.55, 1.77)	0.967
Strontium (Sr)	0.76 (0.61, 0.95)	0.016	0.71 (0.52, 0.97)	0.031	0.65 (0.47, 0.92)	0.016
Rubidium (Rb)	1.19 (0.87, 1.62)	0.277	1.24 (0.79, 1.95)	0.344	1.50 (0.89, 2.53)	0.124
Cesium (Cs)	0.99 (0.82, 1.18)	0.868	1.00 (0.79, 1.27)	1	1.09 (0.85, 1.40)	0.506
Titanium (Ti)	0.97 (0.72, 1.33)	0.866	0.98 (0.63, 1.50)	0.912	0.89 (0.52, 1.52)	0.65
Urine (VOR)
Mercury (Hg)	0.87 (0.58, 1.30)	0.486	0.68 (0.39, 1.19)	0.171	0.67 (0.35, 1.29)	0.224
Lead (Pb)	0.79 (0.57, 1.11)	0.177	0.68 (0.43, 1.08)	0.103	0.59 (0.33, 1.05)	0.073
Arsenic (As)	0.82 (0.58, 1.16)	0.255	0.63 (0.40, 0.98)	0.042	0.55 (0.33, 0.92)	0.024
Barium (Ba)	0.82 (0.58, 1.17)	0.266	0.59 (0.38, 0.89)	0.014	0.63 (0.37, 1.08)	0.092
Strontium (Sr)	0.81 (0.57, 1.14)	0.227	0.65 (0.42, 1.01)	0.056	0.68 (0.38, 1.22)	0.19
Rubidium (Rb)	1.60 (1.12, 2.29)	0.012	1.88 (1.14, 3.09)	0.015	1.70 (0.87, 3.31)	0.115
Cesium (Cs)	1.15 (0.87, 1.52)	0.325	1.05 (0.69, 1.60)	0.807	1.13 (0.69, 1.84)	0.612
Tin (Sn)	1.00 (0.72, 1.38)	0.976	0.77 (0.51, 1.17)	0.211	0.60 (0.36, 0.98)	0.042
Nickel (Ni)	1.05 (0.79, 1.38)	0.745	1.04 (0.72, 1.51)	0.813	1.04 (0.70, 1.55)	0.824
Cobalt (Co)	0.95 (0.63, 1.43)	0.806	0.89 (0.50, 1.58)	0.689	0.83 (0.42, 1.64)	0.579
Urine (ET)
Mercury (Hg)	0.97 (0.67, 1.42)	0.885	0.74 (0.45, 1.22)	0.231	0.85 (0.52, 1.38)	0.48
Arsenic (As)	0.86 (0.42, 1.77)	0.672	0.88 (0.33, 2.33)	0.784	0.69 (0.27, 1.74)	0.411
Barium (Ba)	1.26 (0.77, 2.05)	0.348	1.47 (0.74, 2.89)	0.253	1.56 (0.84, 2.92)	0.15
Strontium (Sr)	0.82 (0.58, 1.17)	0.262	0.70 (0.43, 1.15)	0.152	0.87 (0.56, 1.36)	0.521
Rubidium (Rb)	1.06 (0.63, 1.77)	0.818	0.99 (0.49, 2.01)	0.987	1.00 (0.52, 1.91)	0.999
Cesium (Cs)	0.90 (0.54, 1.49)	0.673	0.81 (0.41, 1.61)	0.536	0.84 (0.43, 1.61)	0.576
Tin (Sn)	1.05 (0.70, 1.56)	0.808	0.98 (0.55, 1.75)	0.952	1.20 (0.71, 2.02)	0.475
Nickel (Ni)	0.73 (0.41, 1.32)	0.286	0.83 (0.38, 1.84)	0.635	0.93 (0.45, 1.91)	0.836
Cobalt (Co)	0.99 (0.49, 1.98)	0.973	1.03 (0.41, 2.61)	0.945	0.90 (0.39, 2.09)	0.795
ET, embryo transfer; VOR, vaginal oocyte retrieval.
The mean differences (95% CI) for the relative proportions of mature (MII) oocytes that successfully fertilized, embryos developing to the blastocyst stage, and euploid blastocysts, across the non-essential trace elements quantified in each biofluid.
Data was adjusted for age (continuous), and BMI (continuous).
The percentile 20 (p20) and 80 (p80) of the essential trace element distributions are presented in Table 2.
