# Supplementary material for: Associations between Non-Essential Trace Elements in Women’s Biofluids and IVF Outcomes in Euploid Single-Embryo Transfer Cycles
Source: J Xenobiot. 2024 Aug 8;14(3):1093–108. doi: 10.3390/jox14030062 (PMC11348048; doi:10.3390/jox14030062)
Supplement: Supplementary file 1 [file jox-14-00062-s001.zip › Table S3 - OR Full Clinical Non-Essential IVI 2024 cut.xlsx]

## Sheet: Hoja1
Table S3. Forest plot representing the odds ratios (95% confidence interval) for clinical reproductive outcomes by non-essential trace element concentrations
	Embryo Transfer		Implantation		Clinical Pregnancy		Live Birth		Reproductive Goal
	OR (95% CI)	p value	OR (95% CI)	p value	OR (95% CI)	p value	OR (95% CI)	p value	OR (95% CI)	p value
Follicular Fluid
Mercury (Hg)	0.74 (0.25, 1.9)	0.541844	0.67 (0.24, 1.6)	0.394129	0.65 (0.24, 1.49)	0.336242	0.74 (0.31, 1.61)	0.459029	0.65 (0.28, 1.38)	0.278646
Barium (Ba)	1.06 (0.43, 2.65)	0.901092	1.94 (0.79, 5.88)	0.177316	2.03 (0.85, 5.85)	0.138287	1.7 (0.75, 4.49)	0.233525	1.62 (0.78, 3.71)	0.216427
Strontium (Sr)	0.42 (0.03, 4.38)	0.490347	1.36 (0.13, 13.49)	0.785632	0.69 (0.06, 6.17)	0.745971	0.82 (0.08, 7.09)	0.853215	0.64 (0.08, 4.38)	0.646208
Rubidium (Rb)	0.43 (0.04, 3.02)	0.422474	0.45 (0.05, 3.07)	0.419741	0.22 (0.02, 1.5)	0.141072	0.21 (0.02, 1.4)	0.127612	0.22 (0.03, 1.19)	0.0924941
Titanium (Ti)	0.62 (0.01, 47.01)	0.82111	90.05 (0.54, 62984.3)	0.120066	49.26 (0.45, 17886.24)	0.137388	17.06 (0.22, 2977.43)	0.227521	6.62 (0.16, 379.84)	0.330284
Whole Blood
Mercury (Hg)	1.3 (0.42, 4.08)	0.645871	0.61 (0.17, 1.93)	0.417383	0.41 (0.11, 1.27)	0.147798	0.83 (0.26, 2.53)	0.732898	0.89 (0.31, 2.54)	0.820328
Lead (Pb)	0.92 (0.46, 1.7)	0.784638	1.58 (0.76, 3.54)	0.229364	1.15 (0.56, 2.42)	0.709369	1.52 (0.73, 3.49)	0.27765	1.32 (0.68, 2.69)	0.407596
Arsenic (As)	1.51 (0.62, 3.88)	0.369515	2.25 (0.81, 6.95)	0.13356	1.45 (0.54, 4.11)	0.464691	1.65 (0.61, 4.92)	0.340343	1.68 (0.7, 4.35)	0.257274
Barium (Ba)	0.72 (0.14, 3.26)	0.670457	0.63 (0.12, 2.76)	0.547843	0.61 (0.12, 2.56)	0.507575	0.71 (0.16, 2.92)	0.63127	0.67 (0.17, 2.48)	0.547286
Strontium (Sr)	0.54 (0.05, 5.44)	0.606385	4.73 (0.44, 80.62)	0.22784	4.66 (0.45, 78.36)	0.224641	7.14 (0.64, 153.76)	0.143872	4.46 (0.47, 63.34)	0.218126
Rubidium (Rb)	44.66 (0.21, 15893.79)	0.177058	0.48 (0.001, 116.905)	0.794217	0.23 (0.001, 48.857)	0.591294	0.103 (0.0003, 22.097)	0.412296	0.653 (0.004, 109.348)	0.866957
Cesium (Cs)	2.44 (0.62, 20.65)	0.318541	4 (0.99, 44.16)	0.134702	2.06 (0.71, 10.05)	0.251749	4.29 (1.06, 45.97)	0.124733	5.99 (1.37, 67.38)	0.0736925
Titanium (Ti)	0.06 (0.002, 0.91)	0.0611454	0.001 (0.000001, 0.18)	0.0211735	0.0004 (0.0000004, 0.08)	0.012016	0.01 (0.00004, 0.64)	0.0573879	0.03 (0.0005, 0.5)	0.0330024
Urine (VOR)
Mercury (Hg)	2.91 (0.67, 15.16)	0.171066	0.84 (0.17, 4.05)	0.829626	0.69 (0.14, 3.07)	0.62581	1.8 (0.41, 9.13)	0.444794	2.37 (0.61, 10.8)	0.231575
Lead (Pb)	0.56 (0.2, 1.28)	0.203387	3.37 (0.92, 15.39)	0.0842955	1.86 (0.56, 6.97)	0.324175	1.68 (0.5, 6.15)	0.407674	0.96 (0.4, 2.05)	0.910083
Arsenic (As)	0.97 (0.49, 1.92)	0.929479	1.08 (0.53, 2.24)	0.836182	1.12 (0.57, 2.24)	0.742486	1.44 (0.74, 3.01)	0.295704	1.25 (0.69, 2.34)	0.462052
Barium (Ba)	0.62 (0.28, 1.22)	0.197691	1.15 (0.51, 2.57)	0.730086	0.83 (0.37, 1.79)	0.64477	0.93 (0.42, 2.02)	0.850246	0.76 (0.38, 1.43)	0.400468
Strontium (Sr)	0.95 (0.33, 2.57)	0.923242	1.22 (0.4, 3.86)	0.724167	1.25 (0.42, 3.83)	0.68021	1.46 (0.5, 4.6)	0.492717	1.21 (0.49, 3.13)	0.680051
Rubidium (Rb)	1.44 (0.36, 6.06)	0.607399	1.42 (0.27, 7.83)	0.676597	1.12 (0.23, 5.51)	0.888449	0.97 (0.19, 4.72)	0.966917	1.15 (0.28, 4.87)	0.841117
Cesium (Cs)	0.77 (0.18, 3.23)	0.722618	2.66 (0.46, 21.04)	0.29789	1.37 (0.26, 7.54)	0.702396	2.08 (0.4, 12.02)	0.386578	1.44 (0.35, 6.05)	0.611551
Tin (Sn)	0.4 (0.11, 1.2)	0.120033	0.65 (0.14, 2.59)	0.551554	2.04 (0.53, 9.52)	0.319294	2.68 (0.68, 13.88)	0.187309	1.21 (0.42, 3.69)	0.726317
Nickel (Ni)	0.72 (0.36, 1.34)	0.307853	1.36 (0.72, 2.84)	0.364657	1.2 (0.65, 2.33)	0.558939	1.22 (0.66, 2.35)	0.533166	1.02 (0.57, 1.78)	0.94459
Cobalt (Co)	1.41 (0.56, 3.79)	0.47495	1.75 (0.62, 5.77)	0.314051	1.58 (0.59, 4.64)	0.369514	1.81 (0.68, 5.38)	0.250421	1.93 (0.79, 5.02)	0.157153
Urine (ET)
Mercury (Hg)			0.66 (0.15, 2.73)	0.56292	0.95 (0.26, 3.55)	0.938752	1.33 (0.38, 4.87)	0.654365	1.5 (0.45, 5.37)	0.506533
Arsenic (As)			0.76 (0.3, 1.83)	0.542145	0.47 (0.17, 1.11)	0.104738	0.37 (0.12, 0.91)	0.0467889	0.39 (0.13, 0.95)	0.0565065
Barium (Ba)			1.68 (0.69, 4.75)	0.276874	0.74 (0.29, 1.69)	0.481547	0.99 (0.43, 2.29)	0.976895	1.09 (0.5, 2.48)	0.820088
Strontium (Sr)			1.21 (0.33, 5.01)	0.77362	0.67 (0.17, 2.38)	0.527081	0.73 (0.19, 2.55)	0.616549	0.99 (0.33, 3.09)	0.986298
Rubidium (Rb)			0.19 (0.01, 1.6)	0.153382	1.38 (0.19, 10.76)	0.746633	1.43 (0.2, 11.01)	0.719816	1.16 (0.17, 8.27)	0.875371
Cesium (Cs)			1.35 (0.17, 13.4)	0.780903	1.6 (0.23, 12.44)	0.62848	1.92 (0.28, 14.76)	0.504177	2.01 (0.3, 15.53)	0.47429
Tin (Sn)			2.01 (0.47, 12.03)	0.381866	3.59 (0.85, 24.04)	0.120359	2.33 (0.62, 11.35)	0.234413	2.61 (0.72, 12.46)	0.171514
Nickel (Ni)			0.94 (0.33, 2.68)	0.90728	1.08 (0.41, 2.87)	0.875192	1.19 (0.46, 3.17)	0.711308	1.28 (0.51, 3.39)	0.597071
Cobalt (Co)			0.4 (0.09, 1.31)	0.154989	0.89 (0.29, 2.68)	0.824705	1.11 (0.38, 3.37)	0.848166	1.23 (0.43, 3.67)	0.702337
CI, Confidence Interval; ET, embryo transfer; OR, Odds Ratio; VOR, vaginal oocyte retrieval.
The odds ratios (95% CI) are presented for embryo transfer, implantation, clinical pregnancy, live birth, and reproductive goal (achievement of a live birth in a given cycle) following single frozen euploid embryo transfer, across the essential trace elements quantified in each biofluid.
Data was adjusted for age (continuous), and BMI (continuous).
